# Supplementary material for: Human intraparietal sulcal morphology relates to individual differences in language and memory performance
Source: Commun Biol. 2024 May 2;7:520. doi: 10.1038/s42003-024-06175-9 (PMC11065983; doi:10.1038/s42003-024-06175-9)
Supplement: Supplementary file 3 — Supplementary Data 1 [file 42003_2024_6175_MOESM3_ESM.xlsx]

## Sheet: Figure 2
IPS_LEFT	IPS_RIGHT
Continuous	Interrupted
Interrupted	Interrupted
Continuous	Interrupted
Interrupted	Interrupted
Continuous	Continuous
Continuous	Interrupted
Continuous	Continuous
Interrupted	Interrupted
Continuous	Continuous
Continuous	Interrupted
Continuous	Interrupted
Continuous	Interrupted
Continuous	Interrupted
Interrupted	Interrupted
Interrupted	Interrupted
Continuous	Interrupted
Interrupted	Continuous
Continuous	Continuous
Continuous	Interrupted
Interrupted	Interrupted
Continuous	Continuous
Continuous	Continuous
Continuous	Interrupted
Continuous	Interrupted
Continuous	Continuous
Continuous	Interrupted
Interrupted	Interrupted
Interrupted	Continuous
Continuous	Continuous
Continuous	Continuous
Continuous	Continuous
Interrupted	Continuous
Interrupted	Interrupted
Interrupted	Interrupted
Interrupted	Interrupted
Continuous	Interrupted
Continuous	Interrupted
Continuous	Continuous
Interrupted	Continuous
Interrupted	Interrupted
Continuous	Interrupted
Continuous	Continuous
Interrupted	Interrupted
Continuous	Interrupted
Interrupted	Continuous
Interrupted	Interrupted
Continuous	Interrupted
Continuous	Interrupted
Interrupted	Interrupted
Continuous	Continuous
Interrupted	Interrupted
Interrupted	Interrupted
Continuous	Interrupted
Continuous	Continuous
Interrupted	Interrupted
Interrupted	Interrupted
Continuous	Continuous
Continuous	Interrupted
Interrupted	Continuous
Continuous	Interrupted
Continuous	Continuous
Interrupted	Interrupted
Continuous	Interrupted
Interrupted	Interrupted
Continuous	Interrupted
Continuous	Interrupted
Interrupted	Interrupted
Interrupted	Continuous
Interrupted	Interrupted
Continuous	Continuous
Continuous	Interrupted
Interrupted	Continuous
Interrupted	Interrupted
Interrupted	Interrupted
Continuous	Interrupted
Continuous	Interrupted
Interrupted	Interrupted
Continuous	Interrupted
Continuous	Continuous
Interrupted	Interrupted
Interrupted	Interrupted
Continuous	Interrupted
Continuous	Interrupted
Interrupted	Interrupted
Continuous	Continuous
Continuous	Continuous
Continuous	Interrupted
Interrupted	Interrupted
Interrupted	Continuous
Continuous	Continuous
Interrupted	Continuous
Interrupted	Interrupted
Interrupted	Interrupted
Interrupted	Interrupted
Interrupted	Interrupted
Continuous	Continuous
Interrupted	Interrupted
Interrupted	Interrupted
Interrupted	Interrupted
Continuous	Interrupted
Continuous	Interrupted
Continuous	Continuous
Continuous	Interrupted
Interrupted	Interrupted
Continuous	Continuous
Interrupted	Interrupted
Interrupted	Interrupted
Continuous	Interrupted
Continuous	Interrupted
Continuous	Continuous
Continuous	Interrupted
Interrupted	Interrupted
Continuous	Interrupted
Continuous	Interrupted
Interrupted	Interrupted
Interrupted	Interrupted
Continuous	Interrupted
Interrupted	Interrupted
Interrupted	Continuous
Continuous	Continuous
Continuous	Interrupted
Continuous	Interrupted
Interrupted	Interrupted
Continuous	Interrupted
Interrupted	Interrupted
Interrupted	Continuous
Interrupted	Interrupted
Interrupted	Continuous
Interrupted	Interrupted
Interrupted	Continuous
Continuous	Interrupted
Interrupted	Interrupted
Continuous	Interrupted
Continuous	Interrupted
Interrupted	Interrupted
Continuous	Continuous
Continuous	Interrupted
Continuous	Continuous
Continuous	Interrupted
Interrupted	Interrupted
Continuous	Continuous
Continuous	Interrupted
Continuous	Continuous
Continuous	Continuous
Interrupted	Continuous
Interrupted	Continuous
Interrupted	Interrupted
Interrupted	Interrupted
Continuous	Interrupted
Continuous	Continuous
Interrupted	Interrupted
Continuous	Continuous
Continuous	Interrupted
Continuous	Continuous
Interrupted	Interrupted
Continuous	Continuous
Interrupted	Interrupted
Interrupted	Interrupted
Continuous	Interrupted
Interrupted	Continuous
Continuous	Continuous
Interrupted	Interrupted
Interrupted	Interrupted
Continuous	Continuous
Continuous	Interrupted
Continuous	Continuous
Interrupted	Continuous
Continuous	Interrupted
Interrupted	Interrupted
Continuous	Continuous
Continuous	Continuous
Continuous	Continuous
Continuous	Continuous
Continuous	Continuous
Continuous	Interrupted
Interrupted	Interrupted
Continuous	Interrupted
Interrupted	Interrupted
Interrupted	Continuous
Continuous	Interrupted
Interrupted	Interrupted
Continuous	Continuous
Continuous	Interrupted
Continuous	Interrupted
Continuous	Continuous
Continuous	Continuous
Continuous	Continuous
Continuous	Interrupted
Interrupted	Interrupted
Interrupted	Interrupted
Continuous	Continuous
Continuous	Interrupted
Interrupted	Interrupted
Continuous	Interrupted
Continuous	Continuous
Interrupted	Continuous
Interrupted	Interrupted
Continuous	Interrupted
Continuous	Interrupted
Interrupted	Continuous
Continuous	Interrupted
Continuous	Interrupted
Continuous	Interrupted
Interrupted	Interrupted
Interrupted	Interrupted
Continuous	Interrupted
Continuous	Interrupted
Continuous	Interrupted
Interrupted	Interrupted
Continuous	Interrupted
Interrupted	Interrupted
Interrupted	Interrupted
Interrupted	Interrupted
Continuous	Continuous
Continuous	Continuous
Interrupted	Interrupted
Continuous	Continuous
Interrupted	Interrupted
Interrupted	Continuous
Continuous	Interrupted
Interrupted	Continuous
Continuous	Interrupted
Continuous	Interrupted
Continuous	Continuous
Continuous	Continuous
Continuous	Interrupted
Interrupted	Interrupted
Interrupted	Interrupted
Interrupted	Interrupted
Continuous	Interrupted
Continuous	Interrupted
Interrupted	Interrupted
Continuous	Interrupted
Interrupted	Interrupted
Interrupted	Interrupted
Interrupted	Continuous
Interrupted	Interrupted
Interrupted	Continuous
Interrupted	Continuous
Interrupted	Interrupted
Interrupted	Interrupted
Continuous	Interrupted
Continuous	Interrupted
Interrupted	Interrupted
Interrupted	Interrupted
Continuous	Continuous
Interrupted	Interrupted
Continuous	Continuous
Interrupted	Interrupted
Interrupted	Interrupted
Interrupted	Interrupted
Continuous	Continuous
Interrupted	Interrupted
Continuous	Interrupted
Continuous	Continuous
Continuous	Interrupted
Interrupted	Interrupted
Continuous	Interrupted
Continuous	Continuous
Interrupted	Interrupted
Interrupted	Continuous
Continuous	Interrupted
Continuous	Continuous
Continuous	Continuous
Continuous	Continuous
Interrupted	Interrupted
Interrupted	Interrupted
Interrupted	Interrupted
Continuous	Continuous
Interrupted	Interrupted
Continuous	Continuous
Continuous	Continuous
Interrupted	Interrupted
Interrupted	Interrupted
Continuous	Continuous
Continuous	Interrupted
Continuous	Interrupted
Interrupted	Interrupted
Interrupted	Continuous
Interrupted	Interrupted
Interrupted	Interrupted
Interrupted	Interrupted
Continuous	Continuous
Interrupted	Interrupted
Continuous	Interrupted
Continuous	Interrupted
Interrupted	Continuous
Continuous	Continuous
Continuous	Interrupted
Continuous	Continuous
Interrupted	Interrupted
Continuous	Interrupted
Interrupted	Continuous
Continuous	Interrupted
Continuous	Continuous
Continuous	Interrupted
Interrupted	Interrupted
Continuous	Continuous
Interrupted	Continuous
Interrupted	Interrupted
Continuous	Interrupted
Continuous	Continuous
Interrupted	Interrupted
Interrupted	Interrupted
Continuous	Interrupted
Interrupted	Interrupted
Interrupted	Interrupted
Continuous	Continuous
Continuous	Interrupted
Interrupted	Interrupted
Continuous	Interrupted
Interrupted	Interrupted
Continuous	Interrupted
Continuous	Interrupted
Interrupted	Interrupted
Continuous	Interrupted
Continuous	Interrupted
Continuous	Interrupted
Interrupted	Interrupted
Interrupted	Continuous
Continuous	Continuous
Interrupted	Interrupted
Continuous	Interrupted
Interrupted	Interrupted
Interrupted	Interrupted
Continuous	Interrupted
Continuous	Continuous
Interrupted	Interrupted
Continuous	Continuous
Interrupted	Interrupted
Interrupted	Interrupted
Interrupted	Interrupted
Interrupted	Interrupted
Interrupted	Interrupted
Interrupted	Interrupted
Continuous	Continuous
Interrupted	Interrupted
Interrupted	Interrupted
Continuous	Interrupted
Continuous	Continuous
Interrupted	Interrupted
Continuous	Continuous
Continuous	Interrupted
Continuous	Interrupted
Interrupted	Interrupted
Interrupted	Interrupted
Continuous	Continuous
Interrupted	Interrupted
Interrupted	Interrupted
Continuous	Interrupted
Continuous	Continuous
Interrupted	Interrupted
Continuous	Interrupted
Continuous	Interrupted
Continuous	Interrupted
Interrupted	Interrupted
Continuous	Interrupted
Continuous	Continuous
Continuous	Continuous
Interrupted	Interrupted
Interrupted	Interrupted
Interrupted	Interrupted
Continuous	Continuous
Interrupted	Interrupted
Continuous	Interrupted
Continuous	Continuous
Continuous	Interrupted
Continuous	Interrupted
Interrupted	Interrupted
Interrupted	Interrupted
Interrupted	Interrupted
Continuous	Continuous
Interrupted	Interrupted
Continuous	Interrupted
Continuous	Interrupted
Interrupted	Interrupted
Interrupted	Interrupted
Interrupted	Interrupted
Continuous	Continuous
Interrupted	Interrupted
Interrupted	Interrupted
Continuous	Interrupted
Interrupted	Interrupted
Interrupted	Interrupted
Continuous	Interrupted
Interrupted	Interrupted
Interrupted	Interrupted
Interrupted	Interrupted
Interrupted	Continuous
Interrupted	Interrupted
