# Supplementary material for: Human intraparietal sulcal morphology relates to individual differences in language and memory performance
Source: Commun Biol. 2024 May 2;7:520. doi: 10.1038/s42003-024-06175-9 (PMC11065983; doi:10.1038/s42003-024-06175-9)
Supplement: Supplementary file 4 — Supplementary Data 2 [file 42003_2024_6175_MOESM4_ESM.xlsx]

## Sheet: Figure 3
	Ono et. al., 1990	Zlatkina & Petrides, 2014	Roell et. al., 2021	Present study
	(N=25)	(N=40)	(N=98)	(N=390)
CONTINUOUS	0.72	0.3	0.44	0.53
INTERRUPTED	0.28	0.7	0.56	0.47
