# Supplementary material for: Human intraparietal sulcal morphology relates to individual differences in language and memory performance
Source: Commun Biol. 2024 May 2;7:520. doi: 10.1038/s42003-024-06175-9 (PMC11065983; doi:10.1038/s42003-024-06175-9)
Supplement: Supplementary file 5 — Supplementary Data 3 [file 42003_2024_6175_MOESM5_ESM.xlsx]

## Sheet: Figure 4
IPS_LEFT	IPS_RIGHT	Memory and Language	Executive Functions	Impulsivity	Attention	Intelligence and Spatial Orientation
Continuous	Interrupted	0.05872	1.29274	-1.38482	0.299409	0.0238866
Interrupted	Interrupted	-0.0243237	0.474495	-1.00128	-1.01742	-0.680021
Continuous	Interrupted	1.65114	1.50333	2.31214	0.748113	-0.141304
Interrupted	Interrupted	-0.362723	-0.927686	2.5646	-1.80395	-0.842668
Continuous	Continuous	-0.546225	-0.0382641	-1.07163	-2.00094	0.679697
Continuous	Interrupted	-0.132515	-1.2324	-0.990753	0.494436	0.581901
Continuous	Continuous	0.593106	-2.48594	-1.1926	1.37678	0.693271
Interrupted	Interrupted	0.544606	0.0754719	0.909642	0.773031	0.4241
Continuous	Continuous	0.121905	-1.02821	-1.80206	-0.417103	-0.36539
Continuous	Interrupted	0.437326	-0.957707	0.292154	0.162008	0.301379
Continuous	Interrupted	-2.94314	-1.48521	-1.41257	-1.43629	-1.1891
Continuous	Interrupted	-1.26524	-1.09303	-1.02918	-0.980639	-1.01967
Continuous	Interrupted	0.305665	-1.82098	-0.416654	0.846978	1.60742
Interrupted	Interrupted	1.68403	2.63382	0.14603	-0.266065	0.817763
Interrupted	Interrupted	1.02254	0.264908	-0.721064	1.99226	1.37297
Continuous	Interrupted	0.828358	0.839888	-0.409131	1.17716	2.64299
Interrupted	Continuous	0.635187	-0.997494	0.796804	0.278878	-1.60294
Continuous	Continuous	0.31148	0.286606	-1.1532	-0.781419	-0.405301
Continuous	Interrupted	1.36482	0.788335	1.38351	0.253756	0.707391
Interrupted	Interrupted	0.856674	-0.253909	0.449132	-0.295926	-0.118611
Continuous	Continuous	-1.51533	1.47755	0.401145	0.140906	-1.03008
Continuous	Continuous	-1.66791	-0.388022	2.75651	0.600418	0.352015
Continuous	Interrupted	0.312882	-1.21201	-0.276957	0.196205	0.84001
Continuous	Interrupted	0.974613	1.75233	0.178776	0.141184	-1.06649
Continuous	Continuous	-0.0448013	-1.19684	0.514522	0.00501996	1.71819
Continuous	Interrupted	0.177176	0.447934	-0.0848776	1.1338	0.923139
Interrupted	Interrupted	-0.00308569	-0.180186	0.302075	0.0735135	-0.953225
Interrupted	Continuous	-1.35078	0.212695	-1.14883	-0.124919	-1.13733
Continuous	Continuous	-2.43301	-0.538651	-1.63517	-2.24845	-0.722283
Continuous	Continuous	1.15828	-0.343497	0.800221	-1.32966	1.25819
Continuous	Continuous	0.903073	0.324191	0.400067	0.106113	0.659198
Interrupted	Continuous	0.0633724	0.159652	0.745515	0.175751	-0.673176
Interrupted	Interrupted	0.745649	-0.38244	-0.197084	2.14146	0.950412
Interrupted	Interrupted	0.00457027	0.474241	0.310996	0.940708	0.161965
Interrupted	Interrupted	1.44981	-0.937212	2.63726	0.276436	0.669965
Continuous	Interrupted	-1.28427	0.406902	-0.69368	0.0382832	-1.39766
Continuous	Interrupted	-0.0720756	-0.244388	-0.982783	-1.35049	-1.48333
Continuous	Continuous	-2.7732	-2.52938	0.725789	2.49796	0.153882
Interrupted	Continuous	0.111564	-1.8398	-1.25933	0.0341647	0.351461
Interrupted	Interrupted	-0.888843	0.242186	-1.04847	0.402646	-1.42604
Continuous	Interrupted	-1.2669	-0.0930179	-0.41507	1.37057	1.18364
Continuous	Continuous	0.728953	1.73217	-0.484475	-1.25891	-0.0558786
Interrupted	Interrupted	0.78816	0.512618	-0.618927	-0.354298	-1.61968
Continuous	Interrupted	1.75839	-1.16903	1.364	0.141937	2.02645
Interrupted	Continuous	0.25978	1.04016	0.164359	-0.00885032	-0.817217
Interrupted	Interrupted	0.039962	-0.571192	1.14569	0.575367	0.309079
Continuous	Interrupted	0.919801	0.688019	0.939406	-0.408558	-0.678006
Continuous	Interrupted	0.435051	-0.859495	1.56154	0.780802	1.11498
Interrupted	Interrupted	1.73214	0.782252	0.926475	0.959784	-1.73184
Continuous	Continuous	0.145058	-1.88478	-1.09508	-0.609577	0.32101
Interrupted	Interrupted	0.419564	-0.407923	-1.02084	-0.624836	-0.0782012
Interrupted	Interrupted	0.7193	1.86018	0.823942	0.240652	0.0231481
Continuous	Interrupted	0.86981	0.582936	-0.828067	-0.929676	-0.589265
Continuous	Continuous	0.197118	0.0881709	-0.551971	0.789385	0.0964891
Interrupted	Interrupted	1.81778	1.1311	-0.370761	-0.962125	0.647396
Interrupted	Interrupted	0.430582	0.606107	0.757914	0.905011	-1.31804
Continuous	Continuous	0.46982	-0.934249	0.327787	2.08045	-1.45597
Continuous	Interrupted	1.03422	0.106677	-0.211048	0.842657	-0.201153
Interrupted	Continuous	0.577944	0.17495	1.39542	-1.52752	1.96945
Continuous	Interrupted	-0.355082	-1.56147	0.352202	1.94642	-1.48183
Continuous	Continuous	-1.01687	-0.491301	0.688801	-0.46745	-0.492368
Interrupted	Interrupted	-0.0658939	-0.997428	0.5956	1.46114	1.0368
Continuous	Interrupted	-0.0938798	-0.62933	-0.982806	-0.560205	0.260755
Interrupted	Interrupted	0.956936	-0.414258	-0.137477	0.404233	1.24004
Continuous	Interrupted	-3.0236	-0.562093	0.254358	0.580672	2.57867
Continuous	Interrupted	0.0061036	-0.050152	-0.49868	-0.182053	-0.792188
Interrupted	Interrupted	-1.06886	0.658362	0.518564	-0.625581	-1.35288
Interrupted	Continuous	-0.0213593	1.49294	-0.971424	0.0465881	0.0677903
Interrupted	Interrupted	-0.691395	0.612097	-0.975264	0.427897	1.42251
Continuous	Continuous	0.010768	-1.23759	-0.395086	-0.247925	0.250486
Continuous	Interrupted	1.18601	1.48389	0.906236	-0.0412395	-0.104672
Interrupted	Continuous	-1.38975	-0.994469	0.443063	-1.27378	-1.19294
Interrupted	Interrupted	0.64483	0.884215	-0.296211	-0.353525	-0.324254
Interrupted	Interrupted	1.3689	0.696162	-1.64823	-1.76513	0.156065
Continuous	Interrupted	0.437576	-1.17453	-0.357144	-0.334496	0.847421
Continuous	Interrupted	1.60616	0.00854772	-0.697288	0.389827	1.16572
Interrupted	Interrupted	0.603041	-1.02289	0.382208	-0.359813	0.834138
Continuous	Interrupted	0.661105	-0.932552	-0.756566	0.945522	-0.643951
Continuous	Continuous	-1.4306	-1.23286	-1.98926	-1.48435	-1.43045
Interrupted	Interrupted	0.767447	-0.953943	-1.21796	0.201165	0.78691
Interrupted	Interrupted	-0.510857	-1.42537	-1.01775	-1.43495	-2.58762
Continuous	Interrupted	-0.561401	0.365964	0.935083	0.491247	1.07611
Continuous	Interrupted	0.705675	0.828579	-0.492812	1.237	0.712851
Interrupted	Interrupted	-1.34736	0.17298	0.489106	1.64418	1.0484
Continuous	Continuous	-2.598	0.30995	0.0172056	0.362712	-0.577095
Continuous	Continuous	-0.390224	-0.245765	-0.886061	-0.435018	-1.4818
Continuous	Interrupted	-1.01355	-0.459458	0.501069	0.18175	0.183115
Interrupted	Interrupted	0.307666	0.479705	-0.761125	1.92057	0.214526
Interrupted	Continuous	-0.170965	-0.245873	0.0276438	-1.07504	0.471156
Continuous	Continuous	1.13158	0.453586	0.37732	0.00782941	-1.44018
Interrupted	Continuous	0.1323	-0.376757	1.50988	1.44164	-0.479531
Interrupted	Interrupted	-0.307414	-0.574889	-1.21934	0.582231	-0.293795
Interrupted	Interrupted	-1.45576	-1.09319	-1.35247	-1.33334	-0.96025
Interrupted	Interrupted	1.02105	2.07913	-1.00566	0.693763	0.485158
Interrupted	Interrupted	0.377057	1.20943	-0.177381	0.420166	0.061152
Continuous	Continuous	-0.590973	0.770058	-0.43746	0.0165179	-0.29145
Interrupted	Interrupted	-0.761692	-1.34422	-0.328371	0.315021	-0.964867
Interrupted	Interrupted	-2.00495	-0.637951	-0.649743	-0.583931	-0.566701
Interrupted	Interrupted	-1.31178	1.22481	2.91314	-0.231956	1.9498
Continuous	Interrupted	0.946755	-0.427509	1.5627	-0.759003	-1.99713
Continuous	Interrupted	-0.0205867	0.920966	0.217433	-1.7194	-0.179906
Continuous	Continuous	-1.16408	0.751147	-0.374642	0.701638	-1.07965
Continuous	Interrupted	-1.06536	1.61721	-0.570949	-1.15546	0.585231
Interrupted	Interrupted	-1.30862	-1.30047	0.8719	0.233189	1.75308
Continuous	Continuous	0.542696	-2.22435	0.266612	1.07167	-0.646578
Interrupted	Interrupted	0.408808	2.13277	1.25286	-0.204443	0.400503
Interrupted	Interrupted	0.040857	-1.10979	0.356681	0.785633	1.09182
Continuous	Interrupted	-1.1179	-0.29948	-1.36227	-1.676	-1.74774
Continuous	Interrupted	0.183597	-1.18129	2.39534	0.87431	-1.26047
Continuous	Continuous	-1.28105	-1.84641	-1.5671	-0.876619	-1.49276
Continuous	Interrupted	0.0629552	0.676797	0.701323	-1.02889	-1.26094
Interrupted	Interrupted	1.80214	0.661593	-1.22785	0.428318	0.00579347
Continuous	Interrupted	-0.368937	-0.497066	-1.04433	-0.969022	0.279486
Continuous	Interrupted	0.942656	-0.397392	-0.713282	-1.06539	-0.165737
Interrupted	Interrupted	1.48741	-0.0886563	2.10232	0.968256	-0.614476
Interrupted	Interrupted	-0.0824855	-0.609446	0.459233	0.493077	-0.659134
Continuous	Interrupted	-0.108903	-0.666836	0.0757106	0.594593	-0.837664
Interrupted	Interrupted	-2.38309	-0.346103	-0.649543	2.37291	1.5375
Interrupted	Continuous	-0.361128	0.785178	-0.526463	0.157241	-0.467204
Continuous	Continuous	0.313366	-0.687959	0.587622	-1.20222	-0.777651
Continuous	Interrupted	-0.32542	-0.903966	1.56184	-0.577043	-0.441219
Continuous	Interrupted	-0.138099	-0.630142	2.07797	-1.04173	-0.867989
Interrupted	Interrupted	0.601368	1.28346	-1.14374	-0.815481	-0.873455
Continuous	Interrupted	-0.696621	0.328751	0.126347	-0.66047	-1.07873
Interrupted	Interrupted	-0.449939	-0.234003	-1.35881	0.144473	0.163773
Interrupted	Continuous	-0.579361	-1.31199	-1.50548	-0.923661	0.414263
Interrupted	Interrupted	-1.31461	-0.18597	-0.302412	0.453793	0.828867
Interrupted	Continuous	-1.25425	0.00348067	-0.490878	-0.469057	0.526799
Interrupted	Interrupted	-1.02932	0.0660043	-0.873767	0.562007	1.74106
Interrupted	Continuous	-1.29855	-1.62333	-0.573597	0.516799	0.491981
Continuous	Interrupted	-1.30079	-0.0211953	0.785125	0.578837	0.704532
Interrupted	Interrupted	0.80621	0.470526	-0.168564	1.97985	1.32325
Continuous	Interrupted	0.0610502	0.00186484	0.8082	2.12346	-0.0965195
Continuous	Interrupted	1.30616	-1.03446	-1.21916	0.245654	0.151698
Interrupted	Interrupted	0.172163	2.01768	-0.572797	-0.0573463	0.793617
Continuous	Continuous	0.521421	-0.189784	-0.629865	0.35827	-0.19061
Continuous	Interrupted	-0.71816	-1.16295	1.42827	0.123606	-1.44901
Continuous	Continuous	-0.446886	-0.672014	0.0034187	1.44288	-2.15737
Continuous	Interrupted	0.424245	0.0422561	-0.117618	0.610186	0.687403
Interrupted	Interrupted	0.147366	-0.71406	1.10001	-0.4289	0.248018
Continuous	Continuous	1.2236	0.694207	1.11905	1.62092	-0.52329
Continuous	Interrupted	0.550767	-0.130455	0.761472	0.801728	1.48809
Continuous	Continuous	-0.225269	-1.18205	-0.765373	-2.68631	0.118254
Continuous	Continuous	-1.16478	-0.962832	-0.275393	-1.38029	-0.922386
Interrupted	Continuous	-1.63986	-0.890171	-1.51263	-0.0986814	-2.14226
Interrupted	Continuous	1.29195	0.556565	0.356431	-0.213749	0.864583
Interrupted	Interrupted	0.0906113	-2.0948	0.815815	-1.28633	0.550801
Interrupted	Interrupted	-1.33777	-1.68917	1.51786	0.969239	0.370774
Continuous	Interrupted	-0.425144	0.221014	2.75901	-0.54703	0.149694
Continuous	Continuous	-1.35947	-1.90017	-0.494094	-1.17865	-1.20535
Interrupted	Interrupted	-0.27897	-1.78531	1.43284	1.78632	0.98879
Continuous	Continuous	-0.458724	-0.219467	-0.86972	-3.32749	-2.33441
Continuous	Interrupted	-0.902928	0.959411	-0.539837	0.739943	-0.673424
Continuous	Continuous	-1.08398	0.8619	-0.94602	-0.336817	0.520429
Interrupted	Interrupted	0.52949	0.963662	-0.15219	1.26713	0.308265
Continuous	Continuous	-0.361501	0.217386	-0.876903	-0.0676148	0.473407
Interrupted	Interrupted	0.88619	1.74944	-0.101068	0.0706431	-1.23688
Interrupted	Interrupted	0.270674	-1.07536	-0.460576	1.34005	0.272649
Continuous	Interrupted	-0.156825	-1.06348	-0.09386	-0.53664	-0.21666
Interrupted	Continuous	-1.20805	0.0687607	-1.23271	1.24264	0.964469
Continuous	Continuous	0.159078	0.253379	-0.196439	0.491462	0.24326
Interrupted	Interrupted	-1.05777	0.371536	-1.18144	-2.2779	0.110719
Interrupted	Interrupted	0.222601	-0.22696	1.00345	-0.744516	-1.8133
Continuous	Continuous	-1.48609	-1.01353	-0.555605	-0.502425	-1.00866
Continuous	Interrupted	0.822764	0.564804	-0.435439	0.542179	-0.390791
Continuous	Continuous	-0.78213	-0.232011	-0.81565	0.922836	0.694676
Interrupted	Continuous	0.152379	0.0884639	0.166926	1.06665	1.13323
Continuous	Interrupted	-1.64869	-0.432995	-0.409176	0.884071	0.512534
Interrupted	Interrupted	-0.28617	1.12051	-1.65906	-0.312783	0.902403
Continuous	Continuous	-0.883591	0.373204	-0.277293	-1.97677	-0.163337
Continuous	Continuous	0.359232	0.466051	-1.09752	-0.563258	1.23676
Continuous	Continuous	0.739363	-0.684084	1.70257	0.0765911	-0.085438
Continuous	Continuous	0.799802	0.0978236	0.0147191	0.971741	0.503049
Continuous	Continuous	-0.465291	-0.762585	-1.46908	-0.989131	-1.16546
Continuous	Interrupted	0.0848695	-0.507884	0.29588	0.00193076	1.87358
Interrupted	Interrupted	0.269997	0.475816	-1.15517	-1.15696	-0.304467
Continuous	Interrupted	-0.166576	-1.68347	0.20166	-2.20068	-0.717924
Interrupted	Interrupted	-0.865592	-0.464452	-1.08396	-0.779219	-0.525919
Interrupted	Continuous	1.17634	0.244724	-0.573791	0.0187657	0.0742569
Continuous	Interrupted	-0.68279	-1.19787	-1.39759	-0.323929	-0.157475
Interrupted	Interrupted	-0.33757	-0.916909	0.656107	1.19601	0.00338031
Continuous	Continuous	-0.289842	-0.835407	0.199602	0.0105223	0.409516
Continuous	Interrupted	0.597985	0.935754	0.22159	1.52884	-0.030225
Continuous	Interrupted	0.238407	-0.232991	-0.527841	-0.921369	-1.67339
Continuous	Continuous	-0.408962	-1.79152	0.329575	0.874238	-1.448
Continuous	Continuous	1.02694	0.557937	-0.383797	0.541353	-0.902323
Continuous	Continuous	-0.0105188	-0.342054	2.66024	-0.351407	1.41438
Continuous	Interrupted	0.979221	1.39873	0.298826	-0.0989118	1.57057
Interrupted	Interrupted	-0.924571	-0.459863	-0.234779	-0.750864	0.68999
Interrupted	Interrupted	-1.14592	0.750734	-0.333734	-1.67456	-0.961343
Continuous	Continuous	0.750594	1.85211	0.396314	-0.817409	0.0731703
Continuous	Interrupted	-0.662622	0.278916	2.36689	-1.76141	1.93651
Interrupted	Interrupted	0.609461	0.0806118	-0.175835	1.53717	0.466414
Continuous	Interrupted	-0.55636	-2.48701	-0.602489	-0.683201	-1.24197
Continuous	Continuous	-0.929365	-1.04447	-0.139639	1.85532	-0.210165
Interrupted	Continuous	-0.523357	0.356968	-1.14081	-0.938426	-2.25172
Interrupted	Interrupted	0.939409	-0.0979259	-0.828294	0.875544	0.4863
Continuous	Interrupted	0.0427721	0.150855	-1.27521	-0.640792	0.529172
Continuous	Interrupted	0.302234	0.69041	-1.52938	-1.52386	-1.74398
Interrupted	Continuous	-0.817087	0.879094	-1.19027	0.473246	-0.368283
Continuous	Interrupted	0.133441	1.64383	0.667909	0.0574748	0.627722
Continuous	Interrupted	0.242542	0.529531	-1.25082	0.161588	0.0571239
Continuous	Interrupted	-0.414251	1.16775	0.749251	0.728937	0.17874
Interrupted	Interrupted	-0.346147	-0.827282	0.723101	0.775365	1.84598
Interrupted	Interrupted	0.255323	1.1076	0.711798	0.230149	-1.82321
Continuous	Interrupted	-2.55116	-1.37076	-1.16881	0.219661	1.28583
Continuous	Interrupted	-0.481781	-1.20625	1.00571	-0.0272919	-0.337168
Continuous	Interrupted	2.02814	1.48283	-0.568472	-1.06267	0.208019
Interrupted	Interrupted	-0.0595887	-0.174908	0.612865	-0.36167	-0.932892
Continuous	Interrupted	-0.389124	-0.588535	-0.496519	-0.68803	0.9863
Interrupted	Interrupted	0.824053	-1.14778	1.151	0.618054	-0.41971
Interrupted	Interrupted	0.0533635	1.14982	0.282529	0.118421	0.330888
Interrupted	Interrupted	0.314603	1.13167	-0.66904	-0.277813	-0.293598
Continuous	Continuous	-1.77746	0.0652304	0.452359	-2.31088	-1.25747
Continuous	Continuous	0.170422	0.20108	0.370238	1.04037	0.775372
Interrupted	Interrupted	0.577682	-0.59325	1.60732	-2.10389	0.965219
Continuous	Continuous	2.42024	-2.22905	0.0835967	-0.19324	2.30455
Interrupted	Interrupted	-0.331018	1.13836	-0.904319	-0.658055	-0.232756
Interrupted	Continuous	-0.861171	-1.56039	1.14678	0.109526	-0.54808
Continuous	Interrupted	2.44788	1.39007	1.44294	0.416942	-0.103232
Interrupted	Continuous	-0.842865	-0.0746659	-1.28087	-0.680471	-1.42953
Continuous	Interrupted	1.70063	0.653384	0.19718	-0.201415	0.491279
Continuous	Interrupted	-1.26193	0.65031	-0.163609	0.631736	-0.927472
Continuous	Continuous	1.3924	2.16639	1.50861	-0.217678	1.4541
Continuous	Continuous	-2.8074	-1.07165	-1.39677	-1.68326	-1.62232
Continuous	Interrupted	2.15622	0.515996	2.21025	0.451179	-0.68535
Interrupted	Interrupted	-0.869273	0.581423	-0.60731	0.38321	-0.761339
Interrupted	Interrupted	0.938225	0.252098	0.323646	0.242529	-0.766595
Interrupted	Interrupted	-1.20774	-0.362394	0.630487	-0.867191	0.353333
Continuous	Interrupted	0.496215	0.329372	-0.636875	0.107604	1.05663
Continuous	Interrupted	-0.706641	1.38277	-0.725928	0.770867	0.647739
Interrupted	Interrupted	0.639525	0.616015	0.196067	1.18675	-0.590874
Continuous	Interrupted	0.744253	1.28541	2.27539	-0.68113	-0.678994
Interrupted	Interrupted	1.50288	1.23298	-0.0549145	-0.693835	-0.080363
Interrupted	Interrupted	-0.264899	0.655153	1.88621	-1.42157	0.140118
Interrupted	Continuous	-0.441301	0.718144	1.43464	0.228408	0.0627254
Interrupted	Interrupted	-0.646013	-0.0890665	0.69198	-1.0163	-0.0906986
Interrupted	Continuous	-0.431655	-1.13691	0.220613	-0.110429	-1.93634
Interrupted	Continuous	-0.0623068	-0.578269	2.19754	-0.175887	0.447998
Interrupted	Interrupted	0.549755	0.7167	-1.09732	-1.45633	-1.91092
Interrupted	Interrupted	0.0692795	0.687595	0.729696	0.177022	-0.327906
Continuous	Interrupted	0.661223	0.370831	0.947387	1.23022	0.0511082
Continuous	Interrupted	0.873053	0.974693	1.21066	-0.268698	-0.851442
Interrupted	Interrupted	-0.40815	0.741914	0.831242	0.394054	-1.24145
Interrupted	Interrupted	1.19115	0.523124	-0.698878	0.614561	0.103445
Continuous	Continuous	0.409551	-0.921631	0.692878	0.302759	-0.333333
Interrupted	Interrupted	1.72415	0.355226	0.816629	-1.4316	0.877156
Continuous	Continuous	-0.173146	-0.479432	1.70572	-0.370459	0.200658
Interrupted	Interrupted	1.9347	0.988655	-1.27937	0.796658	0.137156
Interrupted	Interrupted	-0.740872	-0.47118	-0.0580452	-0.149183	-0.731457
Interrupted	Interrupted	1.11672	0.121206	-0.832186	0.804134	0.848562
Continuous	Continuous	0.162486	0.274724	-1.11749	0.0491056	-0.969456
Interrupted	Interrupted	0.366222	-1.49252	1.76268	0.268802	-1.52022
Continuous	Interrupted	-0.965443	-1.20273	-0.867194	1.77334	0.873893
Continuous	Continuous	-1.10375	-0.253784	-0.499149	-1.32605	0.160478
Continuous	Interrupted	1.28643	0.194995	1.85294	-0.49943	0.421246
Interrupted	Interrupted	-3.03353	-0.216242	-1.26634	-0.970163	-1.05216
Continuous	Interrupted	1.69534	0.0532918	-0.503834	0.636316	0.467001
Continuous	Continuous	0.378325	-0.314694	0.0293297	0.762426	-0.616555
Interrupted	Interrupted	-0.2066	-0.558191	-1.32801	0.0955567	-0.192593
Interrupted	Continuous	-1.05159	1.24142	0.441907	2.68687	0.873162
Continuous	Interrupted	-0.198455	-1.39406	0.148254	1.39806	-0.613725
Continuous	Continuous	-0.514084	-0.626685	-0.258609	1.66598	-0.31646
Continuous	Continuous	0.333606	0.484584	1.01045	0.443691	-0.614505
Continuous	Continuous	-1.59894	1.07661	0.337994	-1.38892	-1.3192
Interrupted	Interrupted	0.310942	1.80924	-0.246469	1.23808	-0.566208
Interrupted	Interrupted	-0.106767	-0.256232	-0.425863	1.29019	-1.10467
Interrupted	Interrupted	0.184548	-0.748353	0.0365725	0.898965	-0.179203
Continuous	Continuous	-0.347415	-0.536573	0.166991	-0.347692	1.07031
Interrupted	Interrupted	-0.0595001	-0.11813	-0.628133	-0.480788	1.00865
Continuous	Continuous	1.01411	1.87698	0.950084	-0.803352	0.728204
Continuous	Continuous	-0.661619	0.653986	-0.599328	-0.139631	1.50621
Interrupted	Interrupted	0.262476	0.638396	1.18546	0.268119	0.526567
Interrupted	Interrupted	-1.10808	-1.1912	-0.221691	-1.1961	-1.15288
Continuous	Continuous	-0.821253	-2.67654	-1.49502	-0.698644	1.49742
Continuous	Interrupted	0.685543	-0.640134	-1.32313	-1.45136	-1.07681
Continuous	Interrupted	0.960487	1.48217	-0.263798	-0.362256	-0.611653
Interrupted	Interrupted	0.297794	-0.247875	-0.171959	-0.162629	0.168334
Interrupted	Continuous	0.23608	-0.609028	-1.05279	0.137675	0.24328
Interrupted	Interrupted	-0.686034	-1.14846	1.35547	1.7189	0.953702
Interrupted	Interrupted	2.55743	1.50895	1.05468	0.268408	1.14092
Interrupted	Interrupted	-0.166883	-0.551609	-1.54892	-0.442783	1.77452
Continuous	Continuous	0.107765	-1.0266	-0.564749	0.0843261	-0.0611465
Interrupted	Interrupted	-1.27399	-1.29778	1.3297	-0.616416	-1.09904
Continuous	Interrupted	0.273293	1.67847	-0.269231	-1.87488	0.216962
Continuous	Interrupted	0.705838	0.277042	-0.762236	-0.219234	-0.338248
Interrupted	Continuous	0.400488	-0.457097	-0.63796	-0.754182	-0.798229
Continuous	Continuous	-2.94846	-2.47315	-0.297963	1.10732	-1.52006
Continuous	Interrupted	-0.149956	1.49725	0.198555	0.241964	0.292075
Continuous	Continuous	-1.45346	-0.438665	-0.464968	-0.856618	0.449103
Interrupted	Interrupted	0.885487	0.997797	-0.518571	-1.78494	2.0393
Continuous	Interrupted	-0.697041	-0.334332	-0.410448	-1.26472	1.54894
Interrupted	Continuous	-1.2051	0.0569875	1.98129	-1.84066	-1.56735
Continuous	Interrupted	-0.0260734	0.249867	-0.825405	-1.1697	0.972829
Continuous	Continuous	-0.38311	-0.503002	-0.10405	0.117635	0.225683
Continuous	Interrupted	-0.99835	1.22581	1.23121	1.11703	-1.55695
Interrupted	Interrupted	1.54018	1.67923	0.395299	0.729355	-1.19453
Continuous	Continuous	-0.497162	0.899286	-0.933405	-0.842543	-0.451191
Interrupted	Continuous	0.942398	-0.719798	-1.2865	0.508856	-0.167969
Interrupted	Interrupted	-0.16453	0.474321	0.919243	-0.513245	-0.218811
Continuous	Interrupted	1.0293	-0.497709	-0.302398	-0.394601	-1.06014
Continuous	Continuous	0.694807	-0.873948	-1.51539	0.0511831	-1.84789
Interrupted	Interrupted	0.0373295	1.37352	-1.00942	0.720333	-0.544725
Interrupted	Interrupted	0.210581	-1.34192	-0.593065	-0.0422014	1.33368
Continuous	Interrupted	0.962306	-0.369081	-0.895568	-1.51236	1.06563
Interrupted	Interrupted	0.740113	-0.373289	-1.37075	1.20294	0.801155
Interrupted	Interrupted	0.931731	-0.15833	-0.692544	0.389936	-0.0325497
Continuous	Continuous	1.49247	0.163621	0.214382	0.17858	-1.19176
Continuous	Interrupted	-0.152513	-0.000200611	-0.604459	1.94076	1.29155
Interrupted	Interrupted	-0.682012	-1.91606	0.283987	0.435938	-0.0402353
Continuous	Interrupted	-2.39647	-0.179331	-0.511863	0.242386	-0.645062
Interrupted	Interrupted	1.03553	0.0794791	0.724315	0.579206	0.666159
Continuous	Interrupted	-0.861358	-0.144844	-0.141843	1.80678	0.300954
Continuous	Interrupted	1.03599	1.07689	-1.15085	0.363357	1.65982
Interrupted	Interrupted	-1.42267	-0.163303	-0.296778	-0.697758	-1.21658
Continuous	Interrupted	0.6933	0.503953	-1.48586	-0.635778	0.170703
Continuous	Interrupted	-0.155143	0.773824	0.503684	0.19105	-1.16212
Continuous	Interrupted	0.960747	1.74461	2.83927	1.31882	0.812207
Interrupted	Interrupted	-0.859321	-1.17057	-0.651847	0.344365	0.620045
Interrupted	Continuous	-1.2158	1.34709	0.0528975	0.00703487	0.0875862
Continuous	Continuous	0.185999	-0.163466	1.51695	1.36508	-0.680915
Interrupted	Interrupted	0.90214	0.188205	-1.26662	0.775966	1.36432
Continuous	Interrupted	0.488394	0.189264	0.638905	0.921118	-0.238754
Interrupted	Interrupted	-1.72342	-0.122261	0.144568	-0.677212	-0.462701
Interrupted	Interrupted	1.52669	0.391744	-0.404537	1.76587	-0.919321
Continuous	Interrupted	-0.477199	0.243992	1.21319	0.547801	1.40514
Continuous	Continuous	-0.121867	-0.0189408	-1.18334	-0.942392	-1.59254
Interrupted	Interrupted	-0.0102502	0.0349207	0.639601	2.03315	0.908766
Continuous	Continuous	-0.43725	-1.20513	1.47256	1.13858	0.737965
Interrupted	Interrupted	-0.104756	1.6754	0.311238	-0.132034	-0.0210829
Interrupted	Interrupted	0.746493	-0.182786	-1.22029	-1.50272	-1.53807
Interrupted	Interrupted	1.45616	0.708625	-0.589683	0.0689632	0.882224
Interrupted	Interrupted	1.19689	-0.758024	-1.09862	1.07818	1.5024
Interrupted	Interrupted	-1.12937	-0.853813	0.897109	0.208351	-0.271523
Interrupted	Interrupted	-0.548389	0.353223	0.0679166	0.600452	0.318818
Continuous	Continuous	-0.156378	0.102976	-0.36532	-1.23478	0.109557
Interrupted	Interrupted	-0.0487663	0.0676088	0.948124	-0.361179	1.35736
Interrupted	Interrupted	0.998668	-0.469044	0.896854	-0.788319	0.110169
Continuous	Interrupted	-1.16051	-0.174207	0.259682	0.560319	0.929636
Continuous	Continuous	0.736968	1.86252	-0.784839	0.443283	-0.161348
Interrupted	Interrupted	-0.632821	1.66349	-0.218526	0.308296	-0.679408
Continuous	Continuous	0.38792	1.61596	0.982329	-1.80499	-0.724221
Continuous	Interrupted	-0.0374789	1.79111	-0.577583	-1.02161	0.625978
Continuous	Interrupted	-1.01694	-0.133374	-1.19801	-1.181	-0.226976
Interrupted	Interrupted	1.25929	-0.238894	-0.364464	0.698854	1.56217
Interrupted	Interrupted	0.730745	0.414647	-0.104875	-0.262119	0.961178
Continuous	Continuous	0.761059	1.20336	-0.659873	-0.355828	0.817874
Interrupted	Interrupted	0.270663	-0.568871	0.176367	1.67662	0.974254
Interrupted	Interrupted	-0.724738	0.13833	0.332048	0.70095	0.592251
Continuous	Interrupted	-0.770455	-0.269705	0.712579	-0.587713	0.267128
Continuous	Continuous	-1.45754	0.457451	-0.776379	0.706384	-0.865186
Interrupted	Interrupted	0.676526	-0.853566	-1.04338	-0.111575	-0.0330802
Continuous	Interrupted	0.366793	-0.974688	0.245769	-1.46819	0.482177
Continuous	Interrupted	0.0359593	1.03067	-1.00591	0.720518	-0.292236
Continuous	Interrupted	1.14561	-0.573025	-0.612488	1.18209	0.17635
Interrupted	Interrupted	1.33882	-0.467448	2.6149	1.0603	2.26135
Continuous	Interrupted	0.98112	0.724801	1.73248	-1.22469	0.332832
Continuous	Continuous	-0.0558712	-0.371883	0.206009	0.841799	0.515522
Continuous	Continuous	-0.0283782	-0.652244	-0.602012	-0.166401	-1.94514
Interrupted	Interrupted	0.402611	0.258916	-0.436883	1.01842	-0.126815
Interrupted	Interrupted	1.52599	-0.429194	0.602295	-1.50865	2.63772
Interrupted	Interrupted	-0.293551	-1.63098	0.697977	-1.77359	1.20707
Continuous	Continuous	-0.391903	-0.25108	-0.221072	0.752705	0.395978
Interrupted	Interrupted	2.01028	1.44271	-0.338009	-1.72097	-0.309869
Continuous	Interrupted	-0.091386	-0.0209819	-0.386992	-1.00867	0.20022
Continuous	Continuous	0.231261	0.541947	1.19649	-0.376246	0.867328
Continuous	Interrupted	-0.828839	1.54846	0.0209564	0.537329	-0.556122
Continuous	Interrupted	0.159633	0.572992	1.2257	-0.104529	-0.351897
Interrupted	Interrupted	0.736112	-0.0519929	-0.267718	-0.232532	-0.270804
Interrupted	Interrupted	1.54579	0.0895162	0.722853	1.00302	0.559548
Interrupted	Interrupted	0.203743	-1.69195	1.09863	0.971949	1.74366
Continuous	Continuous	1.04596	1.94281	0.944617	-0.246569	0.453015
Interrupted	Interrupted	-1.41289	-0.713077	0.200727	0.457123	-1.20154
Continuous	Interrupted	-1.43495	1.374	-0.789478	1.31456	-1.39059
Continuous	Interrupted	0.17967	0.520096	-1.04849	0.654559	-0.437331
Interrupted	Interrupted	-1.88363	-0.0972592	0.419181	-1.19039	2.86744
Interrupted	Interrupted	-0.15108	-0.866124	1.51877	-0.264784	-1.31872
Interrupted	Interrupted	0.364143	-0.815577	-0.745878	-2.6633	0.152817
Continuous	Continuous	1.64983	1.82304	-1.65102	-0.00328099	-0.00436164
Interrupted	Interrupted	-1.65962	1.34288	-1.08155	-0.658556	-0.529984
Interrupted	Interrupted	1.66834	2.63386	1.28395	-1.21183	0.12224
Continuous	Interrupted	0.603644	-0.645677	-0.657715	-1.07889	0.918116
Interrupted	Interrupted	-0.910414	1.23998	-0.681843	0.383464	-1.27211
Interrupted	Interrupted	0.97928	-0.990023	0.51734	0.375152	-0.344946
Continuous	Interrupted	0.09967	1.30662	0.933665	0.100775	-0.669442
Interrupted	Interrupted	0.796831	0.981456	-0.129177	-0.752829	1.00014
Interrupted	Interrupted	1.27333	1.36448	0.233239	0.771871	-0.0164089
Interrupted	Interrupted	-0.128863	1.80372	-0.535629	0.854593	1.23353
Interrupted	Continuous	0.690534	0.270752	1.90074	1.30725	1.332
Interrupted	Interrupted	0.371983	-0.745636	0.586994	0.600584	0.620903
